# Supplementary material for: A comparison of extended spectrum β-lactamase producing Escherichia coli from clinical, recreational water and wastewater samples associated in time and location
Source: PLoS One. 2017 Oct 17;12(10):e0186576. doi: 10.1371/journal.pone.0186576 (PMC5645111; doi:10.1371/journal.pone.0186576)
Supplement: S1 Table — (XLSX) [file pone.0186576.s001.xlsx]

## Sheet: Ark1
SampleID	MLVA character values							Location	Date
	EC-6	57°C	EC-5	EC-6	EC-6	EC-5	EC-6
	6FAM	VIC	NED	PET	NED	6FAM	PET
	243-600	262-600	256-550	281-500	265-500	96-260	206-230
	CVN001	CVN002	CVN003	CVN004	CVN007	CVN014	CVN015
1vc4	5	2	-2	13	3	9	5	Bondivann	2010-05-19
1vc5	5	2	-2	11	3	7	5	Bondivann	2010-05-19
1vc6	6	2	-2	11	3	7	5	Bondivann	2010-05-19
1vc7	6	2	-2	11	3	7	5	Bondivann	2010-05-19
1vc8	7	-2	-2	11	-2	-2	5	Bondivann	2010-06-14
1vc9	6	-2	-2	14	3	9	5	Bondivann	2010-06-14
1vd1	5	-2	-2	13	3	6	5	Bondivann	2010-08-16
1vd3	5	-2	-2	13	3	6	5	Bondivann	2010-08-16
1vd6	6	-2	-2	14	3	5	5	Bondivann	2010-08-16
1vd2	5	-2	-2	13	3	6	5	Bondivann	2010-08-16
1vd4	6	2	-2	11	4	7	5	Bondivann	2010-08-16
1vd5	5	-2	-2	13	3	6	5	Bondivann	2010-08-16
2ve2	5	-2	4	11	3	2	5	Bondivann	2010-09-15
2ve3	5	-2	4	11	3	2	5	Bondivann	2010-09-15
2ve4	5	-2	4	11	3	2	5	Bondivann	2010-09-15
2ve5	5	2	-2	13	3	9	5	Bondivann	2010-09-15
2ve6	5	2	-2	13	3	9	5	Bondivann	2010-09-15
2ve7	5	2	-2	13	3	9	5	Bondivann	2010-09-15
2ve8	5	2	-2	13	3	9	5	Bondivann	2010-09-15
2ve9	6	-2	-2	11	3	-2	5	Bondivann	2010-09-15
2vf1	11	2	-2	11	3	6	5	Bondivann	2010-09-15
2vf2	6	-2	-2	11	3	4	5	Bondivann	2010-09-15
2vi2	5	-2	6	11	3	6	5	Bondivann	2010-09-15
2vi3	6	-2	-2	11	-2	-2	5	Bondivann	2010-09-15
2vh7	-2	-2	-2	-2	-2	-2	-2	Furstranda	2010-09-15
2vh8	6	10	-2	11	3	5	5	Furstranda	2010-09-15
2vh9	6	-2	-2	14	3	3	5	Furstranda	2010-09-15
2vi1	5	2	5	11	4	4	5	Furstranda	2010-09-15
3vc1	5	2	5	11	3	2	5	Furstranda	2010-09-15
3vc2	6	-2	-2	14	3	9	5	Furstranda	2010-09-15
1vd8	5	-2	4	11	5	2	5	Holmenskjæret	2010-08-16
1vd9	5	-2	4	11	5	2	5	Holmenskjæret	2010-08-16
1ve4	5	-2	4	11	5	2	5	Holmenskjæret	2010-08-16
1ve5	5	-2	4	11	5	2	5	Holmenskjæret	2010-08-16
1ve6	5	-2	4	11	5	2	5	Holmenskjæret	2010-08-16
1ve8	5	-2	4	11	5	2	5	Holmenskjæret	2010-08-16
1ve9	5	-2	4	11	5	2	5	Holmenskjæret	2010-08-16
1vf1	5	-2	4	11	5	2	5	Holmenskjæret	2010-08-16
1vf2	5	-2	4	11	5	2	5	Holmenskjæret	2010-08-16
1vf5	5	-2	4	11	5	2	5	Holmenskjæret	2010-08-16
1vf6	5	-2	4	11	5	2	5	Holmenskjæret	2010-08-16
1vg3	5	-2	4	11	5	2	5	Holmenskjæret	2010-08-16
1vg4	5	-2	4	11	5	2	5	Holmenskjæret	2010-08-16
1vg5	5	-2	4	11	5	2	5	Holmenskjæret	2010-08-16
1vg6	5	-2	4	11	5	2	5	Holmenskjæret	2010-08-16
1vg7	5	-2	4	11	5	2	5	Holmenskjæret	2010-08-16
3vd1	5	-2	4	11	5	2	5	Holmenskjæret	2010-08-16
3vd3	5	-2	4	11	5	2	5	Holmenskjæret	2010-08-16
3vd4	5	-2	4	11	5	2	5	Holmenskjæret	2010-08-16
3ve1	5	-2	4	11	5	2	5	Holmenskjæret	2010-08-16
1vf7	5	2	-2	11	3	7	5	Holmenskjæret	2010-08-16
1vg1	5	2	-2	11	3	7	5	Holmenskjæret	2010-08-16
1ve3	5	-2	5	11	5	2	5	Holmenskjæret	2010-08-16
1ve7	5	-2	5	11	5	2	5	Holmenskjæret	2010-08-16
1vf3	5	-2	5	11	5	2	5	Holmenskjæret	2010-08-16
1vf9	5	-2	5	11	5	2	5	Holmenskjæret	2010-08-16
1vg8	5	-2	5	11	5	2	5	Holmenskjæret	2010-08-16
1vg9	5	-2	5	11	5	2	5	Holmenskjæret	2010-08-16
3vd2	5	-2	5	11	5	2	5	Holmenskjæret	2010-08-16
3vd5	5	-2	5	11	5	2	5	Holmenskjæret	2010-08-16
3vd7	5	-2	5	11	5	2	5	Holmenskjæret	2010-08-16
3vd8	5	-2	5	11	5	2	5	Holmenskjæret	2010-08-16
3vd9	5	-2	5	11	5	2	5	Holmenskjæret	2010-08-16
3vd6	6	-2	-2	14	3	5	5	Holmenskjæret	2010-08-16
1ve1	6	-2	-2	14	3	6	5	Holmenskjæret	2010-08-16
1vf4	6	-2	-2	14	3	6	5	Holmenskjæret	2010-08-16
1vd7	5	2	-2	13	3	8	5	Holmenskjæret	2010-08-16
1ve2	5	2	-2	11	3	7	5	Holmenskjæret	2010-08-16
1vf8	6	-2	-2	11	3	8	5	Holmenskjæret	2010-08-16
1vg2	5	-2	4	11	3	2	5	Holmenskjæret	2010-08-16
1vi6	5	-2	4	11	5	2	5	Kalvøya	2010-08-16
1vh1	5	8	-2	11	3	9	5	Kalvøya	2010-08-16
1vh2	5	8	-2	11	3	9	5	Kalvøya	2010-08-16
1vh3	5	8	-2	11	3	9	5	Kalvøya	2010-08-16
1vh4	5	8	-2	11	3	9	5	Kalvøya	2010-08-16
1vh6	5	8	-2	11	3	9	5	Kalvøya	2010-08-16
1vh7	5	8	-2	11	3	9	5	Kalvøya	2010-08-16
1vh8	5	8	-2	11	3	9	5	Kalvøya	2010-08-16
1vh9	5	8	-2	11	3	9	5	Kalvøya	2010-08-16
1vi1	5	8	-2	11	3	9	5	Kalvøya	2010-08-16
1vi2	5	8	-2	11	3	9	5	Kalvøya	2010-08-16
1vi3	5	8	-2	11	3	9	5	Kalvøya	2010-08-16
1vi4	5	8	-2	11	3	9	5	Kalvøya	2010-08-16
1vi5	5	8	-2	11	3	9	5	Kalvøya	2010-08-16
1vi9	5	8	-2	11	3	9	5	Kalvøya	2010-08-16
2va1	5	8	-2	11	3	9	5	Kalvøya	2010-08-16
2va2	5	8	-2	11	3	9	5	Kalvøya	2010-08-16
2va3	5	8	-2	11	3	9	5	Kalvøya	2010-08-16
2va4	5	8	-2	11	3	9	5	Kalvøya	2010-08-16
2va5	5	8	-2	11	3	9	5	Kalvøya	2010-08-16
2va6	5	8	-2	11	3	9	5	Kalvøya	2010-08-16
2va7	5	8	-2	11	3	9	5	Kalvøya	2010-08-16
2va8	5	8	-2	11	3	9	5	Kalvøya	2010-08-16
2va9	5	8	-2	11	3	9	5	Kalvøya	2010-08-16
2vb1	5	8	-2	11	3	9	5	Kalvøya	2010-08-16
2vb2	5	8	-2	11	3	9	5	Kalvøya	2010-08-16
2vb3	5	8	-2	11	3	9	5	Kalvøya	2010-08-16
2vb4	5	8	-2	11	3	9	5	Kalvøya	2010-08-16
2vb5	5	8	-2	11	3	9	5	Kalvøya	2010-08-16
2vb6	5	8	-2	11	3	9	5	Kalvøya	2010-08-16
2vb7	5	8	-2	11	3	9	5	Kalvøya	2010-08-16
2vb8	5	8	-2	11	3	9	5	Kalvøya	2010-08-16
2vb9	5	8	-2	11	3	9	5	Kalvøya	2010-08-16
2vc1	5	8	-2	11	3	9	5	Kalvøya	2010-08-16
2vc2	5	8	-2	11	3	9	5	Kalvøya	2010-08-16
2vc3	5	8	-2	11	3	9	5	Kalvøya	2010-08-16
2vc4	5	8	-2	11	3	9	5	Kalvøya	2010-08-16
2vc5	5	8	-2	11	3	9	5	Kalvøya	2010-08-16
2vc6	5	8	-2	11	3	9	5	Kalvøya	2010-08-16
2vc7	5	8	-2	11	3	9	5	Kalvøya	2010-08-16
2vc8	5	8	-2	11	3	9	5	Kalvøya	2010-08-16
2vc9	5	8	-2	11	3	9	5	Kalvøya	2010-08-16
2vd1	5	8	-2	11	3	9	5	Kalvøya	2010-08-16
2vd2	5	8	-2	11	3	9	5	Kalvøya	2010-08-16
2vd3	5	8	-2	11	3	9	5	Kalvøya	2010-08-16
2vd4	5	8	-2	11	3	9	5	Kalvøya	2010-08-16
2vd5	5	8	-2	11	3	9	5	Kalvøya	2010-08-16
2vd6	5	8	-2	11	3	9	5	Kalvøya	2010-08-16
3ve2	5	8	-2	11	3	9	5	Kalvøya	2010-08-16
3ve3	5	8	-2	11	3	9	5	Kalvøya	2010-08-16
3ve4	5	8	-2	11	3	9	5	Kalvøya	2010-08-16
3ve5	5	8	-2	11	3	9	5	Kalvøya	2010-08-16
3ve6	5	8	-2	11	3	9	5	Kalvøya	2010-08-16
3ve8	5	8	-2	11	3	9	5	Kalvøya	2010-08-16
1vi7	6	-2	-2	11	3	6	5	Kalvøya	2010-08-16
1vi8	6	-2	-2	11	3	6	5	Kalvøya	2010-08-16
1vh5	5	8	-2	11	3	-2	-2	Kalvøya	2010-08-16
3ve7	-2	-2	-2	-2	-2	-2	-2	Kalvøya	2010-08-16
2vf4	7	2	-2	11	3	6	5	Kalvøya	2010-09-15
2vh3	7	2	-2	11	3	6	5	Kalvøya	2010-09-15
2vh5	7	2	-2	11	3	6	5	Kalvøya	2010-09-15
3vb1	-2	2	-2	11	3	6	5	Kalvøya	2010-09-15
2vf5	7	2	-2	11	3	6	5	Kalvøya	2010-09-15
2vg1	7	2	-2	11	3	6	5	Kalvøya	2010-09-15
2vg9	7	2	-2	11	3	6	5	Kalvøya	2010-09-15
3va3	7	2	-2	11	3	6	5	Kalvøya	2010-09-15
3vb2	7	2	-2	11	3	6	5	Kalvøya	2010-09-15
3va1	7	2	-2	11	3	9	5	Kalvøya	2010-09-15
2vg2	7	2	-2	11	3	9	5	Kalvøya	2010-09-15
2vg5	7	2	-2	11	3	9	5	Kalvøya	2010-09-15
3va2	7	2	-2	11	3	9	5	Kalvøya	2010-09-15
3vb6	7	2	-2	11	3	9	5	Kalvøya	2010-09-15
3vb3	7	2	-2	11	3	9	5	Kalvøya	2010-09-15
2vh2	5	-2	-2	13	3	5	5	Kalvøya	2010-09-15
2vg4	5	-2	6	11	3	2	5	Kalvøya	2010-09-15
2vg7	6	-2	-2	11	3	6	5	Kalvøya	2010-09-15
3vb7	5	-2	6	11	3	2	5	Kalvøya	2010-09-15
3vb9	5	-2	6	11	3	2	5	Kalvøya	2010-09-15
3vb8	5	-2	6	11	3	2	5	Kalvøya	2010-09-15
2vh6	5	2	-2	11	3	8	5	Kalvøya	2010-09-15
3vb4	5	2	-2	13	3	8	5	Kalvøya	2010-09-15
2vh4	6	-2	-2	14	3	5	5	Kalvøya	2010-09-15
2vf7	7	2	-2	11	3	5	5	Kalvøya	2010-09-15
2vg8	5	2	7	11	3	12	5	Kalvøya	2010-09-15
3vb5	5	-2	6	13	3	5	5	Kalvøya	2010-09-15
2vg3	6	-2	-2	11	3	10	5	Kalvøya	2010-09-15
2vh1	6	-2	-2	11	3	10	5	Kalvøya	2010-09-15
2vf9	5	2	-2	11	3	8	5	Kalvøya	2010-09-15
3va8	5	2	-2	11	3	8	5	Kalvøya	2010-09-15
2vf6	6	14	-2	11	3	7	5	Kalvøya	2010-09-15
2vf3	6	14	-2	11	3	7	5	Kalvøya	2010-09-15
3va5	6	14	-2	11	3	7	5	Kalvøya	2010-09-15
3va6	6	14	-2	11	3	7	5	Kalvøya	2010-09-15
3va7	-2	-2	-2	-2	-2	-2	-2	Kalvøya	2010-09-15
2vg6	-2	-2	-2	-2	-2	-2	-2	Kalvøya	2010-09-15
3va4	-2	-2	-2	-2	-2	-2	5	Kalvøya	2010-09-15
2vf8	5	-2	6	11	3	2	5	Kalvøya	2010-09-15
