# Supplementary material for: A comparison of extended spectrum β-lactamase producing Escherichia coli from clinical, recreational water and wastewater samples associated in time and location
Source: PLoS One. 2017 Oct 17;12(10):e0186576. doi: 10.1371/journal.pone.0186576 (PMC5645111; doi:10.1371/journal.pone.0186576)
Supplement: S2 Table — (XLSX) [file pone.0186576.s002.xlsx]

## Sheet: Ark1
SampleID	Material	MLST	Plasmids	IncF	IncN	pMLSTsummary
1vc7	water	ST-4	IncFII(pRSB107),IncFII,IncFIB(AP001918),IncFII(pCoo),IncB/O/K/Z	F11:A-:B45*		IncF[F11:A-:B45*]
1vd4	water	ST-940	IncFII,ColE10	F2:A-:B-		IncF[F2:A-:B-]
1vd2	water	ST-405	IncFII(pRSB107),IncFIA,IncFIB(AP001918),Col(MGD2),IncQ1	F1:A1:B20		IncF[F1:A1:B20]
1vd1	water	ST-405	IncFII(pRSB107),IncFIA,IncFIB(AP001918),Col(MGD2),IncQ1	F1:A1:B20		IncF[F1:A1:B20]
1vd3	water	ST-405	IncFII(pRSB107),IncFIA,IncFIB(AP001918),Col(MGD2),IncQ1	F1:A1:B20		IncF[F1:A1:B20]
1vd5	water	ST-405	IncFII(pRSB107),IncFIA,IncFIB(AP001918),Col(MGD2),IncQ1	F1:A1:B20		IncF[F1:A1:B20]
1vc6	water	ST-4	IncFII(pRSB107),IncFII,IncFIB(AP001918),IncFII(pCoo),IncB/O/K/Z	F11:A-:B45*		IncF[F11:A-:B45*]
1vc4	water	ST-38	IncFIC(FII),IncFIB(AP001918)	F18:A-:B10		IncF[F18:A-:B10]
2ve5	water	ST-38	IncFIC(FII),IncFIB(AP001918)	F18:A-:B10		IncF[F18:A-:B10]
1vc5	water	ST-4	IncFII(pRSB107),IncFIB(AP001918),IncFII(pCoo)	F11:A-:B45*		IncF[F11:A-:B45*]
2ve2	water	ST-5792	IncI1			IncI1[ST-31]
2ve8	water	ST-316	IncFII,IncFIB(AP001918)	F84*:A-:B56*		IncF[F84*:A-:B56*]
2vf2	water	ST-5792	IncI1			IncI1[ST-31]
1vc8	water	Unknown ST	IncFII(pSE11),ColRNAI	F45*:A-:B-		IncF[F45*:A-:B-]
2vf1	water	ST-38	IncFIB(AP001918),IncFIC(FII)	F18:A-:B10		IncF[F18:A-:B10]
2ve3	water	ST-349	IncFII,IncI1,IncFIB(AP001918),IncQ1,Col(MG828)	F2:A-:B1		IncI1[ST-36],IncF[F2:A-:B1]
2vh9	water	ST-131	IncFIA,IncFII,Col(BS512),Col8282,Col156,IncY,Col(MG828)	F2:A1:B-		IncF[F2:A1:B-]
3vc2	water	ST-131	IncFII,IncFIB(AP001918),IncFIA,Col156	F2:A2:B20		IncF[F2:A2:B20]
2vh8	water	ST-1163	IncI1,IncY			IncI1[ST-3]
2vi1	water	ST-34	IncFII(pRSB107),IncFIB(AP001918),IncQ1,IncB/O/K/Z	F1:A-:B33		IncF[F1:A-:B33]
3vc1	water	ST-10	IncFIB(AP001918),IncFII(pCoo),IncI2,Col8282,Col(MG828),Col156,ColRNAI	F12*:A-:B10*		IncF[F12*:A-:B10*]
1vf7	water	ST-38	IncFII,IncFIB(AP001918),Col156,IncB/O/K/Z	F51:A-:B10		IncF[F51:A-:B10]
1vf4	water	ST-131	IncFIC(FII),IncI1,IncFIB(AP001918),Col(MG828),IncQ1,ColRNAI	F18:A-:B6		IncI1[ST-7],IncF[F18:A-:B6]
1vd8	water	ST-10	IncFII,IncFII(pCoo),Col(BS512),Col(MG828),IncB/O/K/Z,ColRNAI	F59*:A-:B-		IncF[F59*:A-:B-]
1ve3	water	ST-10	IncFII,IncFII(pCoo),Col(MG828),IncB/O/K/Z,ColRNAI	F87*:A-:B-		IncF[F87*:A-:B-]
1ve7	water	ST-10	IncFII,IncFII(pCoo),Col(MG828),IncB/O/K/Z,ColRNAI	F87*:A-:B-		IncF[F87*:A-:B-]
1vf9	water	ST-10	IncFII,IncFII(pCoo),Col(MG828),ColRNAI,IncB/O/K/Z	F87*:A-:B-		IncF[F87*:A-:B-]
3vd7	water	ST-10	IncFII,IncFII(pCoo),Col(MG828),ColRNAI,IncB/O/K/Z	F87*:A-:B-		IncF[F87*:A-:B-]
1vd9	water	ST-10	IncFII,IncFII(pCoo),Col(BS512),Col(MG828),IncB/O/K/Z,ColRNAI	F87*:A-:B-		IncF[F87*:A-:B-]
1ve5	water	ST-10	IncFII,IncFII(pCoo),Col(BS512),Col(MG828),IncB/O/K/Z,ColRNAI	F87*:A-:B-		IncF[F87*:A-:B-]
1ve6	water	ST-10	IncFII,IncFII(pCoo),Col(BS512),Col(MG828),ColRNAI,IncB/O/K/Z	F87*:A-:B-		IncF[F87*:A-:B-]
1ve9	water	ST-10	IncFII,Col(BS512),Col(MG828),ColRNAI,IncB/O/K/Z	F59*:A-:B-		IncF[F59*:A-:B-]
1vf1	water	ST-10	IncFII,IncFII(pCoo),Col(BS512),Col(MG828),IncB/O/K/Z,ColRNAI	F87*:A-:B-		IncF[F87*:A-:B-]
1vf5	water	ST-10	IncFII,IncFII(pCoo),Col(BS512),Col(MG828),IncB/O/K/Z,ColRNAI	F87*:A-:B-		IncF[F87*:A-:B-]
1vf6	water	ST-10	IncFII,IncFII(pCoo),IncB/O/K/Z,Col(BS512),Col(MG828),ColRNAI	F87*:A-:B-		IncF[F87*:A-:B-]
1vg2	water	ST-10	IncFII,IncFII(pCoo),Col(BS512),Col(MG828),IncB/O/K/Z,ColRNAI	F87*:A-:B-		IncF[F87*:A-:B-]
3vd6	water	ST-131	IncFII(pRSB107),IncFIA,Col156,Col(MG828)	F1:A2:B20*		IncF[F1:A2:B20*]
3vd1	water	ST-10	IncFII,IncFII(pCoo),Col(BS512),Col(MG828),IncB/O/K/Z,ColRNAI	F87*:A-:B-		IncF[F87*:A-:B-]
1vg8	water	ST-10	IncFII,Col(MG828),IncB/O/K/Z,ColRNAI	F87*:A-:B-		IncF[F87*:A-:B-]
1ve8	water	ST-10	IncFII(pSE11),Col(BS512),Col(MG828),IncB/O/K/Z,ColRNAI	F35:A-:B-		IncF[F35:A-:B-]
1vf2	water	ST-10	IncFII,IncFII(pCoo),Col(BS512),Col(MG828),IncB/O/K/Z,ColRNAI	F87*:A-:B-		IncF[F87*:A-:B-]
1vf8	water	ST-602	IncFII,IncI1,IncFIB(AP001918),p0111,Col(MG828)	F24:A-:B1		IncF[F24:A-:B1],IncI1[Unknown ST]
1ve2	water	ST-38	IncFII(pRSB107),IncFII,IncFIB(AP001918),IncFIA	F22*:A4:B26		IncF[F22*:A4:B26]
1vg1	water	ST-38	IncFII(pRSB107),IncFII,IncFIB(AP001918),IncFIA	F22*:A4:B26		IncF[F22*:A4:B26]
1vf3	water	ST-10	IncFII(pCoo),IncB/O/K/Z,ColRNAI,Col(MG828)	F35:A-:B-		IncF[F35:A-:B-]
2vg8	water	ST-405	IncFIA,IncFIB(AP001918),IncFII	F36:A1:B10		IncF[F36:A1:B10]
2vh6	water	ST-38	IncFII(pRSB107),IncFII,IncFIB(AP001918),IncFII(pHN7A8)	F1:A-:B33		IncF[F1:A-:B33]
2vh3	water	ST-2436	IncFIB(pB171),IncFII,IncFIC(FII),p0111,IncQ1	F2:A-:B23		IncF[F2:A-:B23]
3va1	water	ST-2436	IncFIB(pB171),IncFII,IncFIC(FII),p0111,IncQ1	F2:A-:B23		IncF[F2:A-:B23]
2vf8	water	ST-10	IncFII,IncI1,IncFIB(AP001918),Col156,IncX4,ColRNAI	F24:A-:B1		IncI1[ST-3],IncF[F24:A-:B1]
3vb7	water	ST-10	IncFII,IncI1,IncFIB(AP001918),Col156,IncX4,ColRNAI	F24:A-:B1		IncF[F24:A-:B1],IncI1[ST-3]
3vb9	water	ST-10	IncFII,IncI1,IncFIB(AP001918),Col156,IncX4,ColRNAI	F24:A-:B1		IncI1[ST-3],IncF[F24:A-:B1]
2vf4	water	ST-2436	IncFIC(FII),IncFII,IncFIB(pB171),p0111,IncQ1	F2:A-:B23		IncF[F2:A-:B23]
2vh5	water	ST-2436	IncFIC(FII),IncFII,IncFIB(pB171),p0111,IncQ1	F2:A-:B23		IncF[F2:A-:B23]
3vb1	water	ST-2436	IncFIC(FII),IncFII,IncFIB(pB171),p0111,IncQ1	F2:A-:B23		IncF[F2:A-:B23]
3vb5	water	ST-405	IncFII(pRSB107),IncFIA,IncFIB(AP001918)	F1:A1:B1		IncF[F1:A1:B1]
2vf6	water	Unknown ST	IncI1			IncI1[ST-3]
3va7	water	Unknown ST	IncI1			IncI1[ST-3]
2vf7	water	ST-224	p0111,IncQ1
3vb4	water	ST-38	IncFII(pRSB107),IncFIA,IncFIB(AP001918),Col(BS512),p0111,Col156,Col(MG828)	F1:A1:B20*		IncF[F1:A1:B20*]
1vh5	water	ST-1491	IncI1,IncFIB(AP001918),IncFII(pCoo),ColRNAI	F35*:A-:B45*		IncI1[ST-37],IncF[F35*:A-:B45*]
3ve2	water	ST-1491	IncI1,IncFIB(AP001918),IncFII(pCoo),ColRNAI	F35*:A-:B45*		IncI1[ST-37],IncF[F35*:A-:B45*]
1vh1	water	ST-1491	IncI1,IncFIB(AP001918),IncFII(pCoo),ColRNAI	F35*:A-:B45*		IncI1[Unknown ST],IncF[F35*:A-:B45*]
1vi6	water	ST-1491	IncI1,IncFIB(AP001918),IncFII(pCoo),ColRNAI	F35*:A-:B45*		IncI1[Unknown ST],IncF[F35*:A-:B45*]
1vi7	water	ST-1491	IncFIB(AP001918),IncFII(pCoo),ColRNAI	F35*:A-:B45*		IncF[F35*:A-:B45*]
2vf9	water	ST-773	IncFII,IncI1,IncFIB(AP001918),IncFII(29),Col8282,Col156,Col(MG828)	F29:A-:B10		IncI1[Unknown ST],IncF[F29:A-:B10]
3va8	water	ST-773	IncFII(29),IncI1,IncFIB(AP001918),IncFII,Col8282,Col156,Col(MG828)	F29:A-:B10		IncF[F29:A-:B10],IncI1[ST-16]
2vh4	water	ST-131	IncFII,IncFIA,IncN,Col8282,Col(MP18),Col156	F2:A1:B-	ST-1	IncN[ST-1],IncF[F2:A1:B-]	ST-1
2vg4	water	ST-10	IncFII,IncI1,IncFIB(AP001918),Col156,IncX4,ColRNAI	F24:A-:B1		IncF[F24:A-:B1],IncI1[ST-3]
2vg2	water	ST-69	IncFII,IncI1,IncFIB(AP001918),IncY,Col156,Col8282	F25*:A-:B1		IncF[F25*:A-:B1],IncI1[ST-16]
2vg5	water	ST-69	IncFII,IncI1,IncFIB(AP001918),Col8282,Col156,IncY	F25*:A-:B1		IncI1[ST-16],IncF[F25*:A-:B1]
2vh2	water	ST-69	IncFII,IncI1,IncFIB(AP001918),Col8282,Col156,IncY,Col(MG828)	F25*:A-:B1		IncI1[ST-16],IncF[F25*:A-:B1]
1vi8	water	ST-1163	IncI1,IncFII(pCoo),IncQ1	F10:A-:B-		IncI1[ST-31],IncF[F10:A-:B-]
2vg7	water	ST-10	IncI1,Col(MG828),Col(BS512),ColRNAI,Col156,IncX1,ColpVC,IncB/O/K/Z			IncI1[Unknown ST]
2vd2	water	ST-1491	IncFIB(AP001918),IncFII(pCoo),ColRNAI	F35*:A-:B45*		IncF[F35*:A-:B45*]
3ve6	water	ST-1491	IncFIB(AP001918),IncFII(pCoo),ColRNAI	F35*:A-:B45*		IncF[F35*:A-:B45*]
2vf3	water	Unknown ST	IncI1			IncI1[ST-3]
3va5	water	Unknown ST	IncI1			IncI1[ST-3]
3vb8	water	Unknown ST	IncFII,IncFIB(AP001918),Col(BS512),Col156,IncX4,ColRNAI	F24:A-:B1		IncF[F24:A-:B1]
2vg3	water	ST-410	IncFIB(AP001918),IncFII,IncFIC(FII),IncX3,ColRNAI	F18:A-:B1		IncF[F18:A-:B1]
2vh1	water	ST-410	IncFIC(FII),IncFII,IncFIB(AP001918),IncX3,ColRNAI	F18:A-:B1		IncF[F18:A-:B1]
3ve7	water	Unknown ST	ColRNAI
U1d8	urine	ST-38	IncFII(pRSB107),IncFIB(AP001918),IncQ1	F1:A-:B42		IncF[F1:A-:B42]
u3a7	urine	ST-131	IncFII(29),IncI1,IncFIB(AP001918),Col156	F29:A-:B10		IncF[F29:A-:B10],IncI1[ST-57]
u3a9	urine	ST-131	IncFII(29),IncI1,IncFIB(AP001918),IncY,Col156	F29:A-:B10		IncI1[ST-35],IncF[F29:A-:B10]
u2g9	urine	ST-131	IncFII(29),IncFIA,IncFIB(AP001918),IncFII,Col8282,IncQ1,Col156,Col(MG828)	F2:A1:B10		IncF[F2:A1:B10]
u3b3	urine	ST-38	IncFIC(FII),IncFIA,IncFIB(AP001918)	F18:A6:B26		IncF[F18:A6:B26]
u3a4	urine	ST-354	IncFIA,IncFIB(AP001918),Col(MG828)	F-:A1:B1		IncF[F-:A1:B1]
u2h1	urine	ST-131	IncFIA,IncFII,IncN,Col(MG828)	F2:A1:B-	Unknown ST	IncF[F2:A1:B-],IncN[Unknown ST]	Unknown ST
u2E8	urine	ST-10	IncFII,IncFII(pCoo),Col8282,Col156,Col(MG828)	F2:A-:B-		IncF[F2:A-:B-]
U1b3	urine	ST-405	IncFIA,IncFII(p14),IncFIB(AP001918),Col(BS512),IncY,IncQ1	F1:A1:B49		IncF[F1:A1:B49]
U1f4	urine	ST-38	NA
u2e2	urine	ST-38	IncFII(pRSB107),IncFIB(AP001918)	F1:A-:B33		IncF[F1:A-:B33]
U2a2	urine	ST-131	IncFIA,IncFII,IncX1,Col156,Col(MG828)	F2:A1:B-		IncF[F2:A1:B-]
u3a8	urine	ST-131	IncFII,IncFIB(AP001918),IncFIA,IncN,Col(MG828)	F31:A4:B1	Unknown ST	IncN[Unknown ST],IncF[F31:A4:B1]	Unknown ST
u2f1	urine	ST-5041	IncI1,IncX4			IncI1[ST-57]
u2f5	urine	ST-131	IncFII,IncFIB(AP001918),IncFIA,Col(BS512),Col156	F31:A4:B1		IncF[F31:A4:B1]
U1a5	urine	ST-405	IncFII(pRSB107),IncFIA,IncFIB(AP001918),Col(BS512),Col156,IncB/O/K/Z	F1:A6:B20		IncF[F1:A6:B20]
U1j9	urine	ST-131	IncFII(pRSB107),IncFIA,IncFIB(AP001918),IncFII(pCoo),Col(BS512),Col(MG828),IncQ1,ColRNAI	F35:A1:B49		IncF[F35:A1:B49]
u3c5	urine	ST-131	IncFII,IncI1,IncFIB(AP001918),IncFIA,Col156	F36:A4:B1		IncF[F36:A4:B1],IncI1[ST-173]
U1c4	urine	ST-648	Col8282,Col156,Col(MG828)
u2d9	urine	ST-602	IncFIC(FII),IncI1,IncFIB(AP001918),Col156,Col(MG828)	F18:A-:B1		IncI1[ST-3],IncF[F18:A-:B1]
u3b1	urine	ST-410	IncFII,IncI1,IncFIB(AP001918),IncFIA,Col156	F36:A4:B1		IncF[F36:A4:B1],IncI1[ST-48]
U1a6	urine	ST-405	IncFII,IncFIB(pB171),IncFIA,p0111	F2:A1:B32		IncF[F2:A1:B32]
U2b3	urine	ST-131	IncFII(pRSB107),IncFII(29),IncFIB(AP001918),Col156	F29:A-:B10		IncF[F29:A-:B10]
U1G8	urine	ST-369	IncFIC(FII),IncI1,IncFIB(AP001918),IncY	F18:A-:B1		IncI1[ST-3],IncF[F18:A-:B1]
u2d5	urine	ST-95	IncFII,IncI1,IncFIB(AP001918),IncQ1,Col(MG828)	F2:A-:B1		IncI1[ST-57],IncF[F2:A-:B1]
u3b4	urine	ST-131	IncFII(pRSB107),IncFIA,IncFIB(AP001918),ColRNAI	F1:A2:B20		IncF[F1:A2:B20]
U1h2	urine	ST-38	IncFII(pRSB107),IncFII,IncFIB(AP001918),IncFII(pHN7A8)	F1:A-:B33		IncF[F1:A-:B33]
U1g6	urine	ST-648	IncFII(pRSB107),IncFIA,IncFIB(AP001918),IncI2,Col8282,Col156,Col(KPHS6)	F1:A1:B1		IncF[F1:A1:B1]
u2e6	urine	ST-58	IncFII,IncI1,IncFIB(AP001918),ColRNAI	F2:A-:B1		IncI1[ST-3],IncF[F2:A-:B1]
U1H6	urine	ST-38	IncFIB(AP001918),IncFIC(FII),IncFII(pCoo),Col8282,Col156,IncB/O/K/Z	F18:A-:B34		IncF[F18:A-:B34]
u2e5	urine	ST-131	IncFII,IncI1,IncFIA,Col(MG828)	F2:A1:B-		IncI1[Unknown ST],IncF[F2:A1:B-]
U1G3	urine	ST-120	ColRNAI
U1c3	urine	ST-1193	IncFIA,IncI1,IncFIB(AP001918),IncFII(pHN7A8),Col(BS512),Col8282,Col156,ColRNAI	F33*:A1:B10		IncI1[ST-16],IncF[F33*:A1:B10]
U1d6	urine	ST-69	IncFIA,IncI1,IncFIB(AP001918),Col156	F-:A1:B59*		IncI1[Unknown ST],IncF[F-:A1:B59*]
U1G1	urine	ST-167	IncFIA,IncFIB(AP001918),IncFII,Col156,ColRNAI	F36:A4:B1		IncF[F36:A4:B1]
U1j8	urine	ST-448	IncFIA,IncFII(p14),IncFIB(AP001918),Col(BS512),IncQ1,ColRNAI	F1:A1:B49		IncF[F1:A1:B49]
u2b5	urine	ST-44	IncFII,IncFIB(AP001918),IncFIA,Col(MGD2),IncY,Col(MG828),ColRNAI	F31:A4:B1		IncF[F31:A4:B1]
u2c9	urine	ST-3877	IncFII,IncFIB(AP001918),IncFII(pCoo),ColRNAI,Col156,IncX1,ColE10,IncQ1,IncB/O/K/Z	F59*:A-:B10*		IncF[F59*:A-:B10*]
u3b2	urine	ST-744	IncFII,IncFIB(AP001918),IncFIA,IncQ1	F31:A4:B1		IncF[F31:A4:B1]
U1f5	urine	ST-131	IncFII,IncFIB(AP001918),IncFIA,IncN,Col(MG828)	F31:A4:B1	Unknown ST	IncF[F31:A4:B1],IncN[Unknown ST]	Unknown ST
U1G7	urine	ST-131	IncFII,IncFIB(AP001918),IncFIA	F31:A4:B1		IncF[F31:A4:B1]
u1f7a	urine	ST-131	IncFII(pRSB107),IncFIA,IncFIB(AP001918),IncFII(pCoo),Col156,IncB/O/K/Z	F1:A2:B20		IncF[F1:A2:B20]
u2e1	urine	ST-38	IncFII(29),IncI1,IncFIB(AP001918),IncFIA,Col156,ColRNAI	F29:A4*:B10		IncF[F29:A4*:B10],IncI1[ST-35]
U1c9	urine	ST-131	IncFII(pRSB107),IncFIA,IncFIB(AP001918),Col156	F1:A2:B20		IncF[F1:A2:B20]
U1d2	urine	ST-131	IncFII(29),IncFIB(AP001918),Col156	F29:A-:B10		IncF[F29:A-:B10]
U1e4	urine	ST-131	IncFII(29),IncFIB(AP001918),IncFII(pCoo),Col156	F29:A-:B10		IncF[F29:A-:B10]
u2d1A	urine	ST-38	NA
U1e3	urine	ST-450	IncFII(29),IncI1,IncFIB(AP001918),Col156,ColRNAI	F29:A-:B10		IncI1[ST-31],IncF[F29:A-:B10]
U1e5	urine	ST-12	IncFII,IncI1,IncFIB(AP001918)	F52:A-:B24		IncI1[ST-37],IncF[F52:A-:B24]
U1a4	urine	ST-131	IncFII(pRSB107),IncFIA,IncFIB(AP001918),Col156,Col(MG828)	F1:A2:B20		IncF[F1:A2:B20]
U1b6	urine	ST-95	IncFII,IncFIB(AP001918),p0111,IncQ1,Col156,ColRNAI	F24:A-:B1		IncF[F24:A-:B1]
U1f2	urine	ST-940	IncI1,IncFIB(pB171),IncX1,ColRNAI	F-:A-:B23*		IncF[F-:A-:B23*],IncI1[ST-55]
U2a3	urine	ST-44	IncFIA,IncFIB(AP001918),IncFII,Col(MGD2),ColRNAI,Col(MG828)	F31:A4:B1		IncF[F31:A4:B1]
U2b6	urine	ST-38	IncFIB(pLF82),IncFII,IncFIB(AP001918),IncFIA,IncN,Col(BS512),p0111,Col(MG828)	F22*:A1:B20	Unknown ST	IncF[F22*:A1:B20],IncN[Unknown ST]	Unknown ST
u2B9	urine	ST-359	IncFIC(FII),IncI1,IncFIB(AP001918),IncX1,p0111,Col(MG828)	F18:A-:B16		IncI1[ST-42],IncF[F18:A-:B16]
u2c1	urine	ST-38	IncFII(pRSB107),IncFIB(pB171)	F1:A-:B23		IncF[F1:A-:B23]
u2d2	urine	ST-393	IncFII(pRSB107),IncFIA,IncI1,IncFIB(AP001918),Col(BS512),Col156,IncX4	F1:A1:B16		IncI1[Unknown ST],IncF[F1:A1:B16]
u3a5	urine	ST-617	IncFII(pRSB107),IncFIA,IncI1,IncFIB(AP001918),IncFII,IncX1,Col(MG828),ColRNAI	F31:A4:B1		IncI1[ST-28],IncF[F31:A4:B1]
U1b9	urine	ST-131	IncFII(pRSB107),IncFIA,IncFIB(AP001918),Col156,Col(MG828)	F1:A2:B20		IncF[F1:A2:B20]
U2b7	urine	ST-131	IncFII,IncFIB(AP001918),IncFIA,IncN	F31:A4:B1	Unknown ST	IncN[Unknown ST],IncF[F31:A4:B1]	Unknown ST
u3a3	urine	ST-131	IncFIA,IncFIB(AP001918),IncFII,Col156	F31:A4:B1		IncF[F31:A4:B1]
U1c8	urine	ST-359	IncFIC(FII),IncFIB(AP001918),IncB/O/K/Z,ColRNAI	F18:A-:B8		IncF[F18:A-:B8]
u2d7	urine	ST-38	IncFII(pRSB107),IncFIB(pB171),IncQ1,IncX4	F1:A-:B23		IncF[F1:A-:B23]
U1H8	urine	ST-34	IncFII(pRSB107),IncFIA,IncFIB(AP001918),Col(BS512),Col156,ColRNAI	F1:A1:B16		IncF[F1:A1:B16]
U1d9	urine	ST-131	IncFIA,IncFII,Col(MG828),ColRNAI	F2:A1:B-		IncF[F2:A1:B-]
u1g5	urine	ST-652	IncFII,IncFIB(AP001918),IncFIA,IncQ1,Col156,ColpVC	F87*:A4:B1		IncF[F87*:A4:B1]
u2d6	urine	ST-88	IncFII,IncI1,IncFIB(AP001918),p0111,IncX4	F24:A-:B1		IncI1[ST-7],IncF[F24:A-:B1]
U1f3	urine	ST-131	IncFII,IncFIB(AP001918),IncFIA,ColRNAI,IncX4,Col(MG828)	F2:A1:B20		IncF[F2:A1:B20]
u2e4	urine	ST-1193	IncFIA,IncI1,IncFIB(AP001918),Col(BS512),Col156	F-:A1:B20		IncF[F-:A1:B20],IncI1[ST-16]
U1e8	urine	ST-57	IncFIB(AP001918),IncI1,IncFIC(FII)	F18:A-:B1		IncI1[ST-3],IncF[F18:A-:B1]
U1i4	urine	ST-443	IncFII(pRSB107),IncFIA,IncFIB(AP001918),IncQ1,IncA/C	F1:A1:B1		IncF[F1:A1:B1]
U1a9	urine	ST-540	IncN		ST-1	IncN[ST-1]	ST-1
U1e6	urine	ST-357	IncFIC(FII),IncI1,IncFIB(AP001918),Col156,ColRNAI	C1*:A-:B40*		IncI1[Unknown ST],IncF[C1*:A-:B40*]
U1f1	urine	ST-131	IncFII(pRSB107),IncFIA,IncFIB(AP001918),Col156	F1:A2:B20		IncF[F1:A2:B20]
u2c8	urine	ST-131	IncFII,IncFIB(AP001918),IncFIA,Col156	F31:A4:B1		IncF[F31:A4:B1]
u2d3	urine	ST-131	IncFIA,IncFII,Col(MG828)	F2:A1:B-		IncF[F2:A1:B-]
u2d8	urine	ST-69	IncFII(29),IncFIB(AP001918),IncI2,IncY,Col156,IncX4,Col8282,IncQ1,IncB/O/K/Z	F29:A-:B10		IncF[F29:A-:B10]
u2d4	urine	ST-131	IncFII(pRSB107),IncFIA,IncFIB(AP001918),Col156	F1:A2:B20		IncF[F1:A2:B20]
u2e7	urine	ST-1193	IncFIA,IncFIB(AP001918),Col(BS512),Col(MG828),ColRNAI	F-:A1:B1		IncF[F-:A1:B1]
u3b5	urine	ST-1177	IncFII(29),IncFIB(AP001918),Col156	F29:A-:B10		IncF[F29:A-:B10]
u3c3	urine	ST-405	IncFII(pRSB107),IncFIA,IncI1,IncFIB(AP001918),Col(BS512),Col156	F1:A6:B20		IncI1[ST-37],IncF[F1:A6:B20]
u2f9	urine	ST-6438	IncFIC(FII),IncFII,IncFIB(AP001918),IncFII(pHN7A8),IncB/O/K/Z,ColRNAI	F51*:A-:B45*		IncF[F51*:A-:B45*]
u3b8	urine	ST-1431	IncI1,IncN,Col(MGD2),ColRNAI,IncX4,Col(MG828)		ST-1	IncI1[ST-3],IncN[ST-1]	ST-1
u3a1	urine	ST-69	IncFII(29),IncI1,Col156	F29:A-:B-		IncI1[ST-16],IncF[F29:A-:B-]
u2g7	urine	ST-131	IncFII(pRSB107),IncFIA,IncFIB(AP001918),Col156,Col(MG828)	F1:A2:B20		IncF[F1:A2:B20]
u3c1	urine	ST-131	IncFII(pRSB107),IncI1,IncFIB(pB171)	F1:A-:B23		IncF[F1:A-:B23],IncI1[ST-37]
u3b9	urine	ST-38	IncFII(pRSB107),IncFIA,IncI1,IncFIB(AP001918),IncX1,Col156	F1:A1:B20*		IncI1[Unknown ST],IncF[F1:A1:B20*]
u2g6	urine	ST-131	IncFIA,IncFII(29),IncFII,Col8282,Col(MG828),Col156,ColpVC,ColRNAI	F2:A1:B-		IncF[F2:A1:B-]
u2h6	urine	ST-131	IncFII,IncFIA,Col8282,ColRNAI	F2:A1:B-		IncF[F2:A1:B-]
U1H7	urine	ST-457	IncI1,Col(MG828)			IncI1[ST-26]
u2a1	urine	ST-450	IncFII(pRSB107),IncFIA,IncFIB(AP001918)	F1:A2:B20		IncF[F1:A2:B20]
u3c4	urine	ST-131	IncFII(pRSB107),IncFIA,IncFIB(AP001918),Col(BS512),Col8282,Col(MG828)	F48:A1:B49		IncF[F48:A1:B49]
u3b6	urine	ST-131	IncFII(pRSB107),IncFIA,IncFIB(AP001918),IncN,Col156,IncX4,Col(MG828)	F1:A2:B20	ST-9	IncN[ST-9],IncF[F1:A2:B20]	ST-9
u1h4	urine	ST-38	IncFII(pRSB107),IncFIB(pB171)	F1:A-:B23		IncF[F1:A-:B23]
avl1B5	waste	ST-90	IncFIA,IncFII(p14),IncFIB(AP001918),IncI1,ColRNAI	F1:A1:B49		IncI1[ST-80],IncF[F1:A1:B49]
avl1d5	waste	ST-1284	IncFII(pCRY),IncFIA,IncI1,IncFIB(AP001918),IncFII,ColRNAI,Col156,IncX4,Col(MG828)	F36:A4:B1		IncF[F36:A4:B1],IncI1[Unknown ST]
avl2c7	waste	ST-70	IncFIB(AP001918),IncFIC(FII),IncX1,ColRNAI	F46:A-:B24		IncF[F46:A-:B24]
avl1h1	waste	ST-117	IncFIC(FII),IncI1,IncFIB(AP001918),ColRNAI,ColpVC,Col(MG828)	F18:A-:B1		IncF[F18:A-:B1],IncI1[ST-26]
avl1d6	wastewater	ST-5147	IncFII(29),Col8282	F30*:A-:B-		IncF[F30*:A-:B-]
avl2e2	wastewater	ST-783	IncFII,IncFIB(AP001918),IncX1,IncQ1,ColRNAI	F2:A-:B16		IncF[F2:A-:B16]
avl1B6	wastewater	ST-1284	IncFII,IncI1,IncFIB(AP001918),IncFIA,Col(BS512),IncX3,ColRNAI	F2:A4:B1		IncI1[Unknown ST],IncF[F2:A4:B1]
avl1g8	wastewater	ST-10	IncI1,IncFIB(AP001918),IncFII(pCoo),Col(MG828),IncQ1,Col156,ColRNAI	F12*:A-:B10*		IncI1[ST-31],IncF[F12*:A-:B10*]
avl1g7	wastewater	ST-5947	IncFII(pRSB107),IncFII,IncFIB(AP001918),IncFIA,IncB/O/K/Z	F22*:A4:B1		IncF[F22*:A4:B1]
avl1c2	wastewater	ST-2332	IncFII,IncI1,IncFIB(AP001918),ColRNAI	F84*:A-:B42		IncI1[ST-31],IncF[F84*:A-:B42]
avl1c3	wastewater	ST-120	IncFII,IncFIB(AP001918),IncFIA	F31:A4:B26		IncF[F31:A4:B26]
avl1h4	wastewater	ST-10	IncI1,Col(MG828),ColRNAI,IncB/O/K/Z			IncI1[Unknown ST]
avl2c6	wastewater	ST-69	IncFII(29),IncI1,IncFIB(AP001918),ColRNAI,IncY,Col(MG828),Col156,IncX1,IncX4,Col8282,ColpVC	F29:A-:B10		IncF[F29:A-:B10],IncI1[ST-16]
avl2d9	wastewater	ST-405	IncFIA,IncFIB(AP001918),IncFII,Col156	F31:A4:B10		IncF[F31:A4:B10]
avl1b8	wastewater	ST-38	IncFII(pRSB107),IncFIB(AP001918)	F1:A-:B33		IncF[F1:A-:B33]
avl1b3	wastewater	ST-421	IncFII,IncFIB(AP001918),IncQ1,ColRNAI	F2:A-:B10		IncF[F2:A-:B10]
avl1d4	wastewater	ST-38	IncFII(pRSB107),IncFIB(AP001918)	F1:A-:B33		IncF[F1:A-:B33]
avl1e2	wastewater	ST-131	IncFII(pRSB107),IncFIA,IncFIB(AP001918),Col(BS512),Col(MG828),ColRNAI	F48:A1:B49		IncF[F48:A1:B49]
avl1B7	wastewater	ST-410	IncFIA,IncFIB(AP001918),IncFII,IncY	F31:A4:B1		IncF[F31:A4:B1]
avl1d2	wastewater	ST-155	IncFII,IncFIB(AP001918),Col(MG828)	F24:A-:B1		IncF[F24:A-:B1]
avl1e6	wastewater	ST-46	IncFII,IncFIB(AP001918),IncFIA	F31:A4:B1		IncF[F31:A4:B1]
avl1e7	wastewater	ST-617	IncFII(pRSB107),IncFII,IncFIB(AP001918),IncFIA,ColRNAI	F22*:A4:B1		IncF[F22*:A4:B1]
avl1f2	wastewater	ST-617	IncFII(pRSB107),IncFII,IncFIB(AP001918),IncFIA,ColRNAI	F22*:A4:B1		IncF[F22*:A4:B1]
avl1g6	wastewater	ST-940	IncFII	F2:A-:B-		IncF[F2:A-:B-]
avl2d8	wastewater	ST-617	IncFII,IncI1,IncFIB(AP001918),IncFIA	F31:A4:B1		IncI1[Unknown ST],IncF[F31:A4:B1]
avl1d3	wastewater	ST-131	IncFII(pRSB107),IncFIA,IncFIB(AP001918),Col(BS512),Col(MG828),ColRNAI	F48:A1:B49		IncF[F48:A1:B49]
avl2b1	wastewater	ST-10	IncFII(pRSB107),IncFIB(AP001918)	F1:A-:B54		IncF[F1:A-:B54]
avl1g4	wastewater	ST-131	IncFII,IncFIB(AP001918),IncFIA,Col156	F31:A4:B1		IncF[F31:A4:B1]
avl1h9	wastewater	ST-131	IncFII(pRSB107),IncFIA,IncFIB(AP001918),Col156,Col(MG828)	F1:A2:B20		IncF[F1:A2:B20]
avl1B1	wastewater	Unknown ST	IncHI2A,IncHI2			IncHI2[ST-3]
avl2c9	wastewater	ST-2450	IncFII(pRSB107),IncFIA,IncFIB(AP001918)	F1:A1:B1		IncF[F1:A1:B1]
avl1g9	wastewater	ST-1177	IncFII(29),IncFIB(AP001918),Col156,IncB/O/K/Z	F29:A-:B10		IncF[F29:A-:B10]
avl1e1	wastewater	ST-10	IncFII(29)	F77:A-:B-		IncF[F77:A-:B-]
avl2b8	wastewater	ST-10	IncFII,IncI1	F51*:A-:B-		IncI1[ST-37],IncF[F51*:A-:B-]
avl2b4	wastewater	ST-101	p0111,IncX3
avl2c5	wastewater	ST-131	IncFII(pRSB107),IncFIA,IncI1,IncFIB(pB171),Col156	F1:A1:B23		IncF[F1:A1:B23],IncI1[ST-173]
avl2d5	wastewater	ST-131	IncFII(pRSB107),IncB/O/K/Z,Col8282,ColRNAI,pSL483,Col(MG828)	F6*:A-:B-		IncF[F6*:A-:B-]
avl2c3	wastewater	ST-38	IncFII(29),IncFIB(AP001918),IncFIA,Col156	F29:A4*:B10		IncF[F29:A4*:B10]
avl1e8	wastewater	ST-131	IncFII(pRSB107),IncFIA,IncFIB(AP001918),Col156	F1:A2:B20		IncF[F1:A2:B20]
avl1f6	wastewater	ST-381	IncI1,IncFII(pCoo),Col8282,ColRNAI	F43:A-:B-		IncI1[ST-37],IncF[F43:A-:B-]
avl1c1	wastewater	ST-940	IncFII,IncI1,ColRNAI	F84*:A-:B-		IncF[F84*:A-:B-],IncI1[Unknown ST]
avl1c4	wastewater	ST-120	IncFII,IncFIB(AP001918),IncFIA	F2:A4:B26		IncF[F2:A4:B26]
avl1d8	wastewater	ST-354	IncFIC(FII),IncFIB(AP001918),Col(MG828)	F18:A-:B1		IncF[F18:A-:B1]
avl1g3	wastewater	ST-46	IncFII,IncFIB(pB171)	F36:A-:B32		IncF[F36:A-:B32]
avl1B2	wastewater	ST-131	IncFII(pRSB107),IncFIA,IncFII(pCoo),Col156,Col(MG828)	F1:A2:B-		IncF[F1:A2:B-]
avl1h5	wastewater	ST-1638	IncFIA(HI1),IncHI1B(CIT),IncI1,IncFIB(K),p0111	F-:A13*:B-		IncI1[ST-163],IncF[F-:A13*:B-],IncHI1[Unknown ST]
avl2a1	wastewater	Unknown ST	IncI1			IncI1[ST-57]
avl1f8	wastewater	ST-224	IncFII,IncI1,IncFIB(AP001918),IncX1,p0111,ColRNAI	F64:A-:B27		IncI1[ST-114],IncF[F64:A-:B27]
avl2b2	wastewater	ST-363	IncHI2A,IncFIC(FII),IncHI2,IncFIB(AP001918),IncI1,IncX1	F18:A-:B1		IncHI2[ST-2],IncI1[ST-3],IncF[F18:A-:B1]
avl2c2	wastewater	ST-131	IncFII(pRSB107),IncFIA,IncFIB(AP001918),Col156,Col(MG828)	F1:A2:B20		IncF[F1:A2:B20]
avl2a2	wastewater	ST-117	IncFIB(AP001918),IncFIC(FII),ColRNAI,Col156,Col(MG828),IncA/C2,IncX1,IncX4	F18:A-:B40		IncF[F18:A-:B40]
avl2a5	wastewater	ST-131	IncFII,IncI1,IncFIB(AP001918),IncFII(29),Col156,Col(MG828)	F2:A-:B10		IncF[F2:A-:B10],IncI1[Unknown ST]
avl2a7	wastewater	ST-357	IncI1			IncI1[Unknown ST]
avl2c4	wastewater	ST-38	IncFIA,IncFIB(AP001918),IncFII,Col156,Col(MG828)	F31:A4:B10		IncF[F31:A4:B10]
avl2b7	wastewater	ST-34	IncFII(pRSB107),IncI1,IncFIB(AP001918)	F1:A-:B33		IncF[F1:A-:B33],IncI1[ST-57]
avl1d1	wastewater	ST-38	IncFII(pHN7A8),IncFII(pCoo)	F55*:A-:B-		IncF[F55*:A-:B-]
avl1g5	wastewater	ST-10	IncFII(pRSB107),IncFIA,IncI1,IncFIB(AP001918),Col(MG828),ColRNAI,Col156,Col(KPHS6),Col8282,IncQ1	F1:A1:B1		IncI1[ST-35],IncF[F1:A1:B1]
avl1e5	wastewater	Unknown ST	IncFII,IncFIB(AP001918),Col8282,ColRNAI	F19:A-:B9		IncF[F19:A-:B9]
avl2d1	wastewater	ST-292	IncI1,IncFII(pCoo),IncQ1,ColRNAI	F16:A-:B-		IncI1[ST-57],IncF[F16:A-:B-]
avl1h6	wastewater	ST-10	IncI1,Col(MG828),ColRNAI,IncB/O/K/Z			IncI1[ST-170]
avl1h8	wastewater	ST-131	IncFII(29),IncFIB(AP001918),Col156	F29:A-:B10		IncF[F29:A-:B10]
avl2c8	wastewater	ST-120	IncFIB(K),IncX3,ColRNAI	Unknown ST		IncF[Unknown ST]
avl2d6	wastewater	ST-58	IncFIB(K),Col156,IncX4,Col(MG828)	Unknown ST		IncF[Unknown ST]
avl1B9	wastewater	ST-405	IncFII(29),IncFIB(AP001918),Col(BS512),Col(MG828),Col156,ColRNAI	F29:A-:B10		IncF[F29:A-:B10]
avl1g2	wastewater	ST-1602	IncFII,Col(MG828),IncB/O/K/Z,ColRNAI	F59*:A-:B-		IncF[F59*:A-:B-]
avl1e4	wastewater	ST-394	IncFII(pHN7A8),IncFII(pCoo)	F58:A-:B-		IncF[F58:A-:B-]
avl1f1	wastewater	ST-316	IncFII,IncFIB(AP001918),ColRNAI	F84*:A-:B56*		IncF[F84*:A-:B56*]
avl1f3	wastewater	ST-316	IncFII,IncFIB(AP001918),ColRNAI	F84*:A-:B56*		IncF[F84*:A-:B56*]
avl2e1	wastewater	ST-69	IncFII,IncI1,IncFIB(AP001918),Col156,ColRNAI	F25*:A-:B1		IncI1[ST-16],IncF[F25*:A-:B1]
avl2a9	wastewater	ST-3776	IncI1,IncX1,ColRNAI			IncI1[ST-183]
avl2b6	wastewater	ST-10	IncQ1
avl1h7	wastewater	ST-940	IncI1,IncX1,ColE10,Col(MG828),ColRNAI			IncI1[Unknown ST]
avl1B4	wastewater	ST-38	IncFII(pRSB107),IncFII,IncFIB(AP001918),IncFII(pHN7A8)	F1:A-:B33		IncF[F1:A-:B33]
avl2d7	wastewater	ST-131	IncFII(29),IncFIB(AP001918),Col156	F29:A-:B10		IncF[F29:A-:B10]
avl2b3	wastewater	ST-3631	IncI1,IncFIB(AP001918),Col(BS512),Col8282,Col(MG828),ColRNAI	F-:A-:B29		IncF[F-:A-:B29],IncI1[Unknown ST]
avl2d2	wastewater	ST-3	IncFIA(HI1),IncFII,IncFIB(pB171),IncFII(pCoo),IncB/O/K/Z,IncQ1,ColRNAI	F13:A13*:B47		IncF[F13:A13*:B47]
avl1f9	wastewater	ST-316	IncFII,IncFIB(AP001918),ColRNAI	F84*:A-:B56*		IncF[F84*:A-:B56*]
avl2c1	wastewater	ST-131	IncFII,IncFIA	F2:A1:B-		IncF[F2:A1:B-]
avl1d9	wastewater	ST-69	IncFII,IncFIB(AP001918),IncFII(pCoo),Col(MG828),IncY,Col156,IncX1,IncX4,Col8282	F35:A-:B1		IncF[F35:A-:B1]
avl2a6	wastewater	ST-10	IncFIB(pB171),IncFII(pHN7A8)	F40:A-:B23*		IncF[F40:A-:B23*]
avl2d4	wastewater	Unknown ST	IncFII,IncI1,Col8282,ColRNAI	F2:A-:B-		IncI1[Unknown ST],IncF[F2:A-:B-]
avl1h2	wastewater	ST-405	IncFII(pRSB107),IncFII,IncFIB(AP001918),IncFIA,Col156	F22*:A4:B10		IncF[F22*:A4:B10]
avl1g1	wastewater	ST-131	IncFII(pRSB107),IncFIA,IncFIB(AP001918),IncFII(pCoo),Col8282	F48:A1:B49		IncF[F48:A1:B49]
avl1h3	wastewater	ST-38	IncFII(pRSB107),IncFIA,IncFIB(AP001918),Col156	F1:A1:B20*		IncF[F1:A1:B20*]
avl2b5	wastewater	ST-131	IncFII(pRSB107),IncFIA,IncFIB(AP001918),Col(MG828),Col156,ColRNAI	F1:A2:B20		IncF[F1:A2:B20]
avl2d3	wastewater	ST-69	IncFII(pRSB107),IncFII,IncFIB(AP001918),IncFIA,Col8282,IncB/O/K/Z,ColRNAI,Col(MG828)	F1:A1:B20*		IncF[F1:A1:B20*]
avl1e3	wastewater	ST-414	IncFIC(FII),IncB/O/K/Z	F9:A-:B-		IncF[F9:A-:B-]
avl2a8	wastewater	ST-10	IncFII,IncFIB(AP001918),IncFIA,Col(BS512),ColRNAI,Col156,Col(MG828)	F31:A4:B1		IncF[F31:A4:B1]
avl2a3	wastewater	ST-131	IncFII(pRSB107),IncFIA,IncFIB(AP001918),Col8282,Col(MG828),Col156,ColRNAI	F1:A2:B20		IncF[F1:A2:B20]
avl1f7	wastewater	ST-10	IncFII(pRSB107),IncFII,IncFIB(AP001918),Col(MGD2),Col(MG828),ColRNAI	F1:A-:B42		IncF[F1:A-:B42]
avl2a4	wastewater	ST-393	IncFIA,IncFIB(pB171),ColRNAI	F-:A1:B32		IncF[F-:A1:B32]
